# Supplementary material for: Assessing Best Practices in Natural Gas Production and Emerging CO2 Capture Techniques to Minimize the Carbon Footprint of Electricity Generation
Source: Environ Sci Technol. 2024 Nov 16;58(47):20906–17. doi: 10.1021/acs.est.4c02933 (PMC11603766; doi:10.1021/acs.est.4c02933)
Supplement: Supplementary file 2 — es4c02933_si_002.xlsx [file es4c02933_si_002.xlsx]

## Sheet: Input-Output
Input data
Annual operating hours	3156	per year
Plant life	30	years
Fossil-CO2 capture rate	0.977
NG supply chain	1.46	gCO2e/MJ
Duty cycle:
CCGT output (normal operation)	0.95	% rated
Hot starts	240	per year
Warm starts	45	per year
Cold starts	15	per year
Interim solvent storage	Yes
Life cycle inventory
GHG emissions
Infrastructure	0.6309	MtCO2e
Starts/stops	0.478386	MtCO2e
Normal operation	1.94904	MtCO2e
Total life cycle emissions	3.05833	MtCO2e
Electricity output	85.2489	TWh
Fuel consumption	595.781	PJ (LHV)
Life cycle GWP intensity	35.8753	kgCO2e/MWh

## Sheet: Data & calculations
Start/stop Life cycle invetory data	With storage	without storage	Selected
NG supply chain (tCO2e)
per hot start	7.39344	2.6864	7.39344
per warm start	13.5838	7.18466	13.5838
per cold start	18.5347	10.3324	18.5347
per shutdown			1.57096
Capturable (tCO2)
per hot start	290	0	290
per warm start	532.2	88.1	532.2
per cold start	726.2	141	726.2
per shutdown			61.6
Non-capturable (tCO2e)
per hot start	20.7066	123.314	20.7066
per warm start	36.4162	226.815	36.4162
per cold start	56.4653	316.668	56.4653
per shutdown			8.42904
Net emissions (tCO2e)
per hot start	34.77	126	34.77
per warm start	62.2406	236.026	62.2406
per cold start	91.7026	330.243	91.7026
per shutdown			11.4168
Electricity output (MWh)
per hot start	556.024	165	556.024
per warm start	988.326	470.019	988.326
per cold start	1347.37	687.698	1347.37
per shutdown			102
Fuel consumption (GJ LHV)
per hot start	5064	1840	5064
per warm start	9304	4921	9304
per cold start	12695	7077	12695
per shutdown			1076
Start/stops -total
GHG emissions	15946.2	tCO2e/y
Electricity output	228731	MWh/y
Fuel consumption	2147265	GJ/y
Fixed emissions
CCGT construction	264	ktCO2e
Sequestration infrastructure	67	ktCO2e
Decommissioning	53	ktCO2e
Fixed maintenance	8.23	ktCO2e/year
Normal operation
Plant output	827.915	MW
CCGT efficiency	0.531074
NG consumption	5612.2	GJ/h
NG supply chain emissions	8.19382	tCO2e/h
Variable maintenance	2.92254	tCO2e/h
Direct CO2 emissions	7.40536	tCO2/h
Trace pollutants	2.06386	tCO2e/h
Normal operation emissions	20.5856	tCO2e/h
Column1
Yes
No
